# Supplementary material for: Influenza Virus Host Restriction Factors: The ISGs and Non-ISGs
Source: Pathogens. 2024 Jan 29;13(2):127. doi: 10.3390/pathogens13020127 (PMC10893265; doi:10.3390/pathogens13020127)
Supplement: Supplementary file 1 [file pathogens-13-00127-s001.zip]

Archive with 1 entries (1 files):
- pathogens-2806690-supplementary.pdf
